# Supplementary material for: Trans-epithelial migration is essential for neutrophil activation during RSV infection
Source: J Leukoc Biol. 2023 Feb 2;113(4):354–64. doi: 10.1093/jleuko/qiad011 (PMC11334017; doi:10.1093/jleuko/qiad011)
Supplement: qiad011_Supplementary_Data [file qiad011_Supplementary_Data.zip]

Archive with 5 entries (5 files):
- 4HI0722366R Video1.avi
- 4HI0722366R Video3.avi
- 4HI0722366R Video4.avi
- Supplementary Information REVISED.docx
- Video2.avi
